# Supplementary material for: Remaining Useful Life Estimation of MoSi2 Heating Element in a Pusher Kiln Process
Source: Sensors (Basel). 2024 Feb 24;24(5):1486. doi: 10.3390/s24051486 (PMC10933939; doi:10.3390/s24051486)
Supplement: Supplementary file 1 [file sensors-24-01486-s001.zip]

Archive with 1 entries (1 files):
- sensors-2845073-supplementary.pdf
